# Supplementary material for: Histone Methyltransferase SsDim5 Regulates Fungal Virulence through H3K9 Trimethylation in Sclerotinia sclerotiorum
Source: J Fungi (Basel). 2024 Apr 6;10(4):271. doi: 10.3390/jof10040271 (PMC11051235; doi:10.3390/jof10040271)
Supplement: Supplementary file 1 [file jof-10-00271-s001.zip]

Archive with 1 entries (1 files):
- jof-2930492-supplementary.pdf
